# Supplementary material for: 68Ga-MY6349 PET/CT imaging to assess Trop2 expression in multiple types of cancer
Source: J Clin Invest. 2024 Nov 7;135(1):e185408. doi: 10.1172/JCI185408 (PMC11684813; doi:10.1172/JCI185408)
Supplement: Supporting data values [file jci-135-185408-s055.xlsx]

## Sheet: Figure. 1B
X	Y1	Y2	Y3
-5.48505	5.577	5.69892	6.12291
-6.48505	5.29	6.28792	6.20575
-7.48505	7.99938	11.0851	9.93502
-8.48505	40.6154	40.4182	41.7543
-9.48505	84.1032	84.9375	85.2337
-10.4851	102.176	99.2395	101.7
-11.4851	97.2427	102.085	96.9128
-12.4851	101.191	103.396	110.692
-13.4851	96.2192	99.2429	104.537

## Sheet: Figure. 1C
Concentration(nM)	SB(Specific Binding) CPM
X	Y1	Y2	Y3	Y4	Y5	Y6	Y7	Y8
0.1717	300.625	308.625	251.625	245.625	337.625	254.625	420.625	431.625
0.289	401.5	337.5	537.5	403.5	513.5	528.5	566.5	637.5
0.4828	842.875	853.875	816.875	861.875	861.875	821.875	988.875	1036.88
0.8109	1554.88	1504.88	1364.88	1602.88	1658.88	1242.88	1786.88	1725.88
1.3617	2490.62	2411.62	2614.62	2791.62	2517.62	2640.62	2891.62	2391.62
2.2848	4043.75	4132.75	3589.75	3323.75	4163.75	4408.75	3866.75	4499.75
3.8335	5469.38	5134.38	4801.38	6276.38	5942.38	6221.38	5642.38	5691.38
6.4328	7106.88	7371.88	7370.88	7553.88	7710.88	9213.88	8491.88	8068.88
10.795	9214.37	7942.37	10546.4	11836.4	8932.37	8313.37	11491.4	10165.4
18.1135	13208.2	11392.2	11663.2	12461.2	12370.2	15610.2	16256.2	12281.2
30.3926	12224.2	13200.2	13534.2	12663.2	15952.2	16594.2	16335.2	14922.2
51	16645.5	9506.5	12178.5	17890.5	13569.5	16757.5	11766.5	18106.5

## Sheet: Figure. 1E
	1h			3h			block
Heart	1.87354	0.180057		1.2193	0.246236		1.45416	0.235692
Liver	2.06536	0.368657		2.07567	0.389508		1.37002	0.370383
Lung	3.15778	0.483441		2.22818	0.395889		2.54292	0.277318
Kidney	117.889	2.84002		72.9113	14.4491		50.7948	3.55301
Spleen	1.98468	0.23744		1.39925	0.548478		1.9559	0.036194
Stomach	1.62354	0.2933		0.646488	0.047		1.18876	0.4405
Bone	1.92821	0.198018		1.55265	0.362194		1.96238	0.624644
Muscle	1.22816	0.176289		0.636188	0.032596		1.24908	0.438084
Intestine	1.69095	0.34571		1.01482	0.416933		1.04	0.188329
Blood	4.02623	0.64609		2.54829	0.200666		3.50032	0.303288
Brain	0.177179	0.027761		0.138103	0.033913		0.398169	0.224667
Tumor	6.27755	0.314954		6.5541	0.484602		1.33572	0.097039

## Sheet: Figure. 1F
	X	Y
A549	1.35	0.798868
A549	1.83	0.951109
A549	1.95	0.949512
C666	2.64	1.76538
C666	2.76	1.843
C666	2.61	1.54852
HCC1937	3.9	3.11132
HCC1937	3.3	2.85665
HCC1937	3	2.52714
BXPC3	5.4	5.93825
BXPC3	6.9	6.56057
BXPC3	6.9	6.33382

## Sheet: Figure. 1H
A549	C666-1	HCC1937	BxPC-3
1.3	2.7	3.3	6
1.7	2.8	3.9	5.1
1.7	2.6	3	5.4
1.7	2.8	3.6	5.4
1.6	2.9	3.9	6.3
1.6	2.6	3.6	6.6
1.2	2.7	3.3	5.1

## Sheet: Figure.3A
Primary tumors (n = 55)	Metastases (n = 779)
14.2	8.2
6.2	12.3
11.5	2.1
6.6	2.7
6.9	8.1
4.3	16.7
3.5	6.4
4.4	17.6
7.2	3.6
9.7	8.8
6.2	6.1
6.5	8.3
11.1	4.2
4.9	3.2
2.1	10.9
6.7	2.2
3.9	1
10.1	0.9
4.7	2.6
11.4	2
6.8	2.6
4.6	3.3
2.3	4.8
5.9	5.2
7.8	4.9
19.9	5.4
4.1	4.9
4.2	5.3
11.5	5.4
11.4	2.2
20.5	7.1
5.8	4.8
5.1	4.5
3.8	4.8
5.4	5
6	4.2
13.6	3.2
7.9	1
3.7	5.1
2.9	1.2
37.2	1.7
6.8	1.1
40.6	5.4
13.1	7.8
28.9	4.3
24.5	4.2
14.3	6.8
20.5	5.2
14.3	5.1
22.2	7.3
17.6	23
12.7	22.8
12.5	8.9
11	5.6
9.6	15.2
	6.1
	6.5
	11.3
	9.9
	16.9
	7.9
	8.3
	7.8
	6.6
	9.4
	6.9
	5.9
	3.9
	13
	6.2
	8.2
	9.5
	12.6
	12.2
	5.5
	10.3
	12.1
	10.6
	3.1
	3.4
	3.4
	8.8
	9.9
	9.4
	8.1
	12.9
	13.7
	12
	26.1
	3.7
	14.7
	3.9
	16.8
	8.6
	8.6
	16.6
	17.1
	12.8
	8.6
	9.3
	13.2
	7.9
	23.6
	15.9
	6.6
	4.5
	5.1
	4.5
	6.6
	6
	6.1
	8.1
	4.8
	8.4
	16
	9.1
	9.6
	8.7
	7.3
	5.1
	3.5
	4.3
	26.3
	24
	7.4
	63.9
	45.3
	12.5
	33
	41
	8.3
	27
	33
	8.7
	24.5
	3.3
	5
	5.8
	5.7
	10.1
	6.1
	6.9
	39.6
	28.1
	23.9
	7.6
	10.6
	37.4
	6.7
	8.3
	4.6
	4.2
	4.1
	32.8
	15.6
	2.4
	4.7
	5.6
	5.9
	2.9
	3.7
	4.3
	3.2
	2.9
	1.4
	1.5
	0.8
	1.8
	1.4
	1.2
	4.3
	1.2
	1.1
	1.4
	1.3
	1.2
	2.1
	1.7
	1.9
	1.5
	1.5
	1.9
	1.7
	1.6
	4.5
	1.8
	1.8
	4.3
	4.4
	6
	8.1
	4.3
	2.7
	3.4
	4.3
	5
	6.1
	7.6
	4.9
	10.1
	9.4
	7.2
	7.1
	6.7
	7.7
	10.1
	14.6
	14
	20.9
	16.4
	5.1
	14.9
	11
	6.1
	13.2
	8
	14.9
	5.9
	3.2
	5.5
	7.6
	15.1
	10.2
	26.3
	15.4
	14.3
	12.6
	4.4
	6.6
	17.1
	6.7
	4.7
	10.2
	8.8
	5.3
	8
	10.4
	10.7
	8.2
	8.9
	10.3
	6.3
	10.7
	11.9
	8.8
	14.7
	4.1
	6.4
	5.7
	7
	8.5
	7.8
	8.2
	8.2
	8.3
	9.5
	12.4
	8.9
	8.5
	7.3
	6.1
	1.4
	3.8
	3.8
	4
	2.6
	3.2
	3.8
	3.7
	2.2
	2.6
	3.2
	1.1
	5.3
	6.1
	3.9
	5.3
	4.2
	2.8
	2.9
	5
	3.3
	3.6
	1.3
	4.7
	3.9
	4.3
	3.1
	3.4
	1.6
	1
	2.5
	4.5
	4.6
	6.5
	5.7
	5.9
	3.2
	2.8
	9.8
	8.4
	6
	6
	12.1
	16
	5.2
	6.5
	5.7
	4.1
	11.7
	9.1
	20.6
	15.7
	15.6
	11.6
	16.9
	10.5
	10.6
	14.4
	9
	2.8
	5
	2.6
	3.9
	1
	1.9
	2.8
	2.8
	3.4
	5.3
	3.5
	8.1
	3.9
	8.3
	6.8
	7.5
	5.4
	9.4
	9
	9.9
	7.6
	11.3
	10.6
	10.6
	11.6
	11
	4.9
	3.9
	3.9
	7.8
	9.2
	2.6
	3.9
	2.6
	6.2
	2.9
	3
	6
	3
	4.6
	3.1
	6
	2.6
	6
	7.1
	5
	5.1
	5.4
	7.9
	7.2
	4
	5
	2.6
	2.9
	2.5
	2.5
	1.4
	1
	1.3
	1.1
	4.2
	5.1
	6.8
	9.9
	5.8
	6.4
	7
	4.1
	8.2
	8.2
	6.8
	6.8
	7.1
	7.6
	10.8
	7
	5.1
	5.4
	5.2
	5.6
	5.5
	5.6
	10.3
	10
	8.7
	13
	8.6
	19.7
	8.4
	7.4
	14.9
	8.8
	8.2
	13.5
	7.2
	5.5
	7.8
	8.1
	10.6
	9.9
	11.7
	9
	8.9
	4.9
	13.2
	6.9
	6.4
	15.7
	15.1
	10.2
	8.5
	4.4
	9.6
	6.6
	4.1
	8.6
	12.9
	6.7
	1.7
	2.4
	1.7
	2.6
	1.4
	4.5
	1.1
	1.7
	2.2
	2.6
	2.3
	2.8
	2
	4
	3.2
	1.8
	4.4
	4.1
	3.9
	4.1
	3.4
	2.9
	3.5
	3.7
	6.5
	1
	3.8
	1.1
	1.4
	1.4
	2.6
	1.7
	1.2
	5.7
	5.8
	3.5
	4
	3.5
	5.1
	5
	5.9
	6.2
	7.6
	7.1
	4
	6.1
	4.4
	8.4
	10.1
	3.9
	1.5
	2.4
	3.6
	4.5
	3.5
	3.3
	2.3
	3.4
	1.8
	2.9
	5
	1.2
	4.1
	9.9
	8.8
	9.1
	8.6
	6.4
	6.8
	1.1
	9.4
	9
	10.1
	6.8
	7.3
	7.8
	7.5
	10.3
	7.8
	6.6
	6
	7.5
	7.6
	2.2
	2.5
	2.3
	1.9
	1.8
	1.8
	2.5
	1.7
	2.3
	2.5
	1.7
	1.6
	2.2
	2.6
	2.6
	3
	1.3
	2.6
	3.5
	3.1
	4
	3.8
	4.1
	3.2
	6
	4.9
	4.8
	4.1
	4.4
	6.2
	6.6
	7.6
	7.5
	4.7
	6.6
	4
	5.9
	6
	1.5
	1.7
	1.6
	1.8
	2.1
	2.3
	2.1
	2.2
	7.4
	1.7
	2.1
	2
	1.9
	2.2
	1.8
	2.3
	3.6
	3.3
	2.4
	3.5
	3.2
	3.2
	3.7
	5.9
	3.1
	2.4
	3.1
	3.5
	2.4
	5.7
	1.9
	4.1
	9.3
	5.2
	24.7
	3.9
	5.9
	12.8
	3.9
	6.4
	13.8
	22.4
	9.2
	5.1
	7
	9.5
	10.4
	7.1
	7.6
	4.4
	6.3
	5.5
	11.4
	34.3
	7.1
	14.1
	4.6
	15.6
	33.9
	5.4
	34.3
	19.7
	11.9
	11.2
	9.8
	11.9
	24.2
	18.6
	6.7
	14.5
	13.5
	19
	12.8
	27.2
	21.2
	18.4
	12
	15.7
	15.6
	11.1
	24.4
	21.3
	20.3
	16.2
	23.1
	16.8
	22.6
	13.3
	14.3
	24.7
	11.5
	16.3
	8.4
	7
	20.3
	20.1
	12.7
	15.7
	6.5
	19.7
	18.2
	23.8
	17.1
	17.4
	16.9
	18.8
	19.7
	17.9
	19.1
	9.8
	11.8
	9.6
	14.6
	13.4
	12.5
	15.7
	8.7
	14.8
	10.4
	12.9
	12.4
	10.1
	9.9
	20.3
	10.6
	14.7
	11.7
	13.9
	10.9
	9.9
	9.3
	6.3
	7.7
	8.1
	8
	6.2
	9.6
	7.9
	11.2
	4
	13.2
	8.5
	8.2
	8.5
	12.8
	5
	19.9
	24.7
	5.4
	4.1
	4.5
	11.4
	5.5
	4.4
	7.6
	7.1
	10.4
	9.5
	7
	4.4
	15.8
	12.5
	13.9
	13.5
	9.4
	13.2
	13.3
	21
	24.6
	22.2
	19.1
	7.9
	13.3
	17.3
	14.3
	13.2
	20.4
	21.7
	27.8
	16.9
	19.7
	17.2
	16.7
	17.4
	18.1
	10.3
	14.7
	12.7
	18.3
	22.9
	19.2
	13.2
	8.9
	13.1
	36.1
	16.5
	10.3
	11.2
	38.6
	48.8
	43.4
	48
	10.9
	10.4
	6.6
	8.9
	15.2
	15.4
	11.7
	9.4
	6.8
	9.2
	12.4
	14.8
	14.2
	13.9
	14.3
	20.6
	17.7
	10.7

## Sheet: Figure.3B
PTC (n = 13)	Prostate Ca (n = 16)	HR+ BC (n = 11)	TNBC (n = 12)	HNC (n = 3)	NPC (n = 7)	Urothelium Ca (n = 3)	NSCLC (n = 7)	Esophageal Ca (n = 4)	Gynecological tumor (n = 4)	HER2+ BC (n = 6)	FTC (n = 3)	Pancreatic Ca (n = 2)	MTC (n = 3)	Colorectal Ca (n = 2)
32.8	20.5	8.1	12.1	5.8	2.7	10.3	15.7	6.2	7.4	7.3	5.9	3.8	3.5	6.5
15.6	14.3	4.1	20.6	12.8	17.6	9.7	6.8	6.5	5.9	6.1	4.3	6.1	4.3	1
13.7	22.2	4.2	5	10.5	10.9	6	4.6	11.1	7.9	6.5	4.3		4.5
26.1	24.7	20.9	8.1		7.1		3.6	4.9	12.7	4.3
23.6	37.2	5.9	11.6		11.5		4.5			3.5
16	29.4	5.5	11		6.6		5.9
26.3	23.8	26.3	7.8		7.8		9.9
63.9	15.7	14.7	10.1
39.6	20.3	19.7	4.7
10.6	11.2	10.1	10.8
20.1	24.6	12.5	24.2
37.4	27.8		15.7
19.9	48.8
	15.4
	28.9
	24.5

## Sheet: Figure 3C
no.	SUVmax	Size	primary
1	8.9	2.1	3
1	5.9	0.7	3
1	3.2	0.6	3
1	2.8	0.7	3
1	9.8	1.1	3
1	8.4	1.2	3
1	6	1.1	3
1	6	0.8	3
1	12.1	1.2	3
1	16	1.1	3
1	5.2	1.1	3
1	6.5	3.4	3
1	5.7	0.9	3
1	4.1	0.9	3
1	11.7	1.3	3
2	9.1	2.4	3
2	20.6	1.2	3
2	15.7	1.4	3
2	15.6	2.2	3
2	11.6	1.3	3
2	16.9	0.9	3
2	10.5	0.8	3
2	10.6	1.6	3
2	14.4	1.5	3
2	9	1.9	3
3	3.9	1.5	3
3	1	0.5	3
3	1.9	1.2	3
3	2.8	0.6	3
3	2.8	1.9	3
3	3.4	1.2	3
3	5.3	3.8	3
3	3.5	1.4	3
3	8.1	2.4	3
3	3.9	1.3	3
4	5	1.3	3
4	6.1	2	3
4	7.6	3.1	3
4	4.9	1.7	3
4	10.1	5.7	3
4	9.4	5.8	3
4	7.2	1.3	3
4	7.1	1.1	3
4	6.7	1	3
4	7.7	1.6	3
5	8.3	2.7	3
5	6.8	1.4	3
5	7.5	1.8	3
5	5.4	1.7	3
5	9.4	1.4	3
5	9	2.3	3
5	9.9	2.1	3
5	7.6	1.2	3
5	11.3	1.9	3
5	10.6	2.9	3
5	10.6	1.3	3
5	11.6	1.8	3
6	11.5	3.6	1
6	11.4	2.8	1
6	20.5	3.2	1
6	10.1	0.7	3
6	14.6	0.6	3
6	14	1.2	3
6	20.9	1.1	3
6	16.4	1.7	3
6	5.1	1.1	3
6	14.9	1.5	3
6	11	1.3	3
6	6.1	1.2	3
6	13.2	1.2	3
6	8	1.1	3
6	14.9	0.8	3
7	6	2.9	1
7	7.6	0.5	3
7	15.1	1	3
7	10.2	0.8	3
7	26.3	1	3
7	15.4	0.9	3
7	14.3	1	3
7	12.6	0.9	3
7	4.4	0.5	3
7	6.6	0.4	3
7	17.1	1.1	3
8	5.7	6.5	3
8	1.4	0.7	3
8	3.8	1	3
8	3.8	0.9	3
8	4	0.5	3
8	2.6	0.6	3
8	3.2	1.3	3
8	3.8	1.2	3
8	3.7	1.1	3
8	2.2	0.9	3
8	2.6	1.1	3
8	3.2	0.9	3
8	1.1	0.6	3
8	5.3	1	3
8	6.1	2.3	3
9	13.6	4.1	1
9	6.7	0.7	3
9	4.7	0.5	3
9	10.2	1	3
9	8.8	0.7	3
9	5.3	0.6	3
9	8	0.4	3
9	10.4	1	3
9	10.7	0.7	3
9	8.2	0.6	3
9	8.9	0.7	3
9	10.3	1.1	3
9	6.3	0.8	3
9	10.7	0.8	3
9	11.9	1	3
9	8.8	0.9	3
9	14.7	1	3
9	4.1	0.8	3
9	6.4	1.2	3
9	5.7	0.8	3
9	7	2.4	3
9	8.5	2.1	3
9	7.8	0.6	3
9	8.2	0.8	3
9	8.2	2.2	3
9	8.3	1.3	3
9	9.5	2.9	3
9	12.4	2.1	3
9	8.9	1.7	3
9	8.5	0.9	3
10	3.9	2.2	3
10	5.3	1.3	3
10	4.2	2.1	3
10	2.8	1.2	3
10	2.9	1.4	3
10	5	1.8	3
10	3.3	2.6	3
10	3.6	1.5	3
10	1.3	0.6	3
10	4.7	1.5	3
10	3.9	1	3
10	4.3	0.8	3
10	3.1	1.1	3
10	3.4	1	3
10	1.6	0.5	3
10	1	0.4	3
10	2.5	1.4	3
10	4.5	0.9	3
10	4.6	1.1	3
10	6.5	1.8	3
11	6.2	0.8	3
11	2.9	0.6	3
11	3	1	3
11	6	0.5	3
11	3	0.7	3
11	4.6	1.3	3
11	3.1	1.1	3
11	6	1	3
11	2.6	0.6	3
11	6	0.8	3
11	7.1	1.1	3
11	5	1	3
11	5.1	1.2	3
11	5.4	1.5	3
11	7.9	1.4	3
11	7.2	1.1	3
11	4	0.8	3
11	5	1	3
11	2.6	1	3
11	2.9	0.8	3
11	2.5	0.3	3
11	2.5	0.6	3
11	1.4	0.4	3
11	1	0.5	3
11	1.3	0.3	3
11	1.1	0.3	3
11	4.2	0.5	3
11	5.1	0.8	3
11	6.8	1.1	3
11	9.9	2.4	3
11	5.8	1.5	3
11	6.4	0.9	3
11	7	2.3	3
11	4.1	1.7	3
11	8.2	4	3
11	8.2	3.2	3
11	6.8	1.6	3
11	6.8	1.7	3
11	7.1	1.9	3
11	7.6	1	3
11	10.8	1.5	3
11	7	1.3	3
11	5.1	1.7	3
12	24.2	4.4	3
12	17.2	3.7	3
12	17.1	3.2	3
12	13.9	1.9	3
12	21.4	3.9	3
12	18.2	3.5	3
12	19.9	3.6	3
12	15.7	2.9	3
12	17.6	3.2	3
12	23.3	3.4	3
12	7.9	0.7	3
12	9.4	0.5	3
12	8.4	0.6	3
12	8.6	0.7	3
12	15.7	1	3
12	7.6	1.2	3
12	13	1.1	3
12	12.4	1.1	3
12	19.3	1.3	3
12	12.4	1.7	3
12	14.7	1.1	3
12	12.7	0.8	3
12	10.2	1.4	3
12	9.7	2.3	3
12	9.6	0.6	3
12	10.1	2.4	3
12	9.5	1.2	3
13	5.4	3.2	3
13	5.2	2.3	3
13	5.6	1.7	3
13	5.5	1.4	3
13	5.6	2.7	3
13	10.3	1.4	3
13	10	1.6	3
13	8.7	1.2	3
13	13	1.7	3
13	8.6	1.1	3
13	19.7	2.7	3
13	8.4	1.1	3
13	7.4	1.4	3
13	14.9	2.2	3
13	8.8	1.3	3
13	8.2	0.7	3
13	13.5	0.9	3
13	7.2	0.8	3
13	5.5	1.1	3
13	7.8	0.6	3
13	8.1	1	3
13	10.6	0.7	3
13	9.9	0.8	3
13	11.7	0.7	3
13	9	0.6	3
14	11.4	4.2	1
14	4.9	0.8	3
14	13.2	1	3
14	6.9	0.7	3
14	6.4	0.5	3
14	15.7	1.3	3
14	15.1	1	3
14	10.2	0.5	3
14	8.5	1	3
14	4.4	0.6	3
14	9.6	0.8	3
14	6.6	1.5	3
14	4.1	0.3	3
14	8.6	0.7	3
14	12.9	1.2	3
14	6.7	1	3
15	32.8	1.8	3
15	23	0.8	3
15	22.8	1.1	3
15	8.9	0.4	3
15	5.6	0.6	3
15	15.2	0.6	3
15	6.1	1.2	3
15	6.5	0.6	3
15	11.3	0.8	3
15	9.9	0.5	3
15	16.9	0.6	3
15	7.9	0.7	3
15	8.3	0.4	3
15	7.8	0.4	3
15	6.6	0.3	3
15	9.4	0.9	3
15	6.9	0.6	3
16	4.7	1.5	3
16	12.6	0.6	3
16	12.2	1.1	3
16	5.5	1.2	3
16	10.3	1.5	3
16	12.1	1.9	3
16	10.6	1.4	3
16	3.1	0.6	3
16	3.4	0.6	3
16	3.4	0.8	3
16	8.8	0.9	3
16	9.9	1	3
16	9.4	1.1	3
16	8.1	1	3
16	12.9	1.1	3
16	13.7	2.2	3
16	12	1.2	3
17	26.1	1.3	3
17	3.7	0.8	3
17	14.7	0.7	3
17	3.9	0.4	3
17	16.8	0.6	3
17	8.6	0.5	3
17	8.6	0.3	3
17	16.6	0.6	3
17	17.1	1	3
17	12.8	0.3	3
17	8.6	0.4	3
18	4.5	0.4	3
18	6.6	0.6	3
18	6	0.5	3
18	6.1	1	3
18	8.1	0.9	3
18	4.8	1	3
18	8.4	1.2	3
18	16	1.5	3
18	9.1	0.9	3
18	9.6	0.7	3
19	63.9	1.7	3
19	45.3	1.4	3
19	12.5	1.2	3
19	33	2.2	3
19	41	1	3
19	8.3	1.8	3
19	27	1.6	3
19	33	1.9	3
19	8.7	1.1	3
19	24.5	1	3
19	3.3	1.2	3
19	5	0.7	3
19	5.8	0.8	3
19	5.7	0.6	3
19	10.1	1.4	3
20	4.3	0.9	3
20	1.2	1.6	3
20	1.1	1.3	3
20	1.4	1.4	3
20	1.3	2.1	3
20	1.2	1.4	3
20	2.1	1.3	3
20	1.7	1.4	3
20	1.9	2.5	3
20	1.5	1.1	3
20	1.5	0.7	3
21	37.2	4.4	1
21	34.3	1.4	3
21	7.1	0.5	3
21	14.1	0.7	3
21	4.6	1	3
21	15.6	0.9	3
21	33.9	1.2	3
21	5.4	0.7	3
21	34.3	1.2	3
21	19.7	0.8	3
21	11.9	0.9	3
21	1.6	1.1	3
21	1.7	1	3
21	3.16	0.8	3
21	11.2	0.7	3
21	1.8	0.9	3
21	2	1.2	3
22	29.4	3.9	3
22	9.8	0.7	3
22	11.9	1.1	3
22	1.6	0.8	3
22	1.9	1.2	3
22	24.2	2.3	3
22	18.6	1.9	3
22	2.1	1.3	3
22	1.9	1	3
22	6.7	1.3	3
22	14.5	1.7	3
22	13.5	1.5	3
22	19	1.6	3
22	12.8	1.2	3
22	27.2	2.8	3
22	21.2	2.2	3
22	18.4	1.3	3
22	12	1.4	3
22	15.7	1.3	3
22	2.1	1.2	3
22	15.6	1.3	3
22	11.1	1	3
22	24.4	2.1	3
22	21.3	2.6	3
22	20.3	2.1	3
22	16.2	1.1	3
22	23.1	1.2	3
22	16.8	1.3	3
22	22.6	0.9	3
22	13.3	1	3
22	1.9	1.5	3
22	14.3	3.5	3
22	24.7	1.7	3
22	11.5	1.1	3
22	16.3	1	3
22	8.4	0.9	3
22	7	0.7	3
22	20.3	1.7	3
22	20.1	4.5	3
22	12.7	1.3	3
22	15.7	2.7	3
22	6.5	0.8	3
22	7.94	1.1	3
22	4.26	1.54	3
22	7.01	1.02	3
22	7.01	1	3
22	9.31	1.5	3
22	8.7	1.39	3
22	6.5	0.8	3
22	2	0.9	3
22	1.6	1.4	3
22	1.3	0.6	3
23	5	2.9	3
23	19.7	3.7	3
23	18.2	2.9	3
23	23.8	3.7	3
23	17.1	3.5	3
23	17.4	4.3	3
23	16.9	2.6	3
23	18.8	6.9	3
23	19.7	5.2	3
23	17.9	5.4	3
23	19.1	3.4	3
23	4.2	1.1	3
23	5.59	1.32	3
23	1.9	0.9	3
23	2.1	1.8	3
24	3.6	2	3
24	9.8	3.9	3
24	11.8	3.2	3
24	9.6	3.4	3
24	14.6	3.5	3
24	13.4	2.3	3
24	12.5	3.2	3
24	15.7	3	3
24	8.7	1.6	3
24	14.8	3.4	3
24	10.4	1.3	3
24	8.14	2.02	3
24	8.08	2.13	3
24	2.1	1.2	3
25	6.1	2.3	3
25	12.9	3.9	3
25	12.4	1.3	3
25	10.1	1.5	3
25	9.9	1.7	3
25	20.3	3.5	3
25	10.6	3.7	3
25	14.7	4.3	3
25	11.7	4.1	3
25	13.9	3.9	3
25	10.9	2.8	3
25	8.45	1.33	3
25	10.05	1.4	3
25	9.92	1.94	3
25	6.21	2.29	3
25	8.97	2.52	3
25	4.52	2.23	3
25	1.5	1.1	3
25	2	1.2	3
26	6.8	4.1	1
26	9.9	4.1	3
26	9.3	3.7	3
26	6.3	1.8	3
26	7.7	2.3	3
26	8.1	3.3	3
26	8	3.5	3
26	6.2	2	3
26	9.6	2.4	3
26	7.9	2.8	3
26	11.2	3.1	3
27	17.6	3.6	1
27	5.9	3.5	2
27	9.3	1.2	3
27	5.2	1.4	3
27	24.7	0.8	3
27	3.9	1	3
27	5.9	1.2	3
27	12.8	1	3
27	3.9	1.1	3
27	6.4	0.7	3
27	13.8	1.2	3
27	22.4	1.1	3
27	9.2	0.8	3
27	5.1	1.7	3
27	7	1.2	3
27	9.5	2.6	3
27	10.4	2.7	3
27	7.1	2.3	3
27	7.6	1.9	3
27	4.4	1.4	3
27	6.3	0.9	3
27	5.5	1.7	3
27	11.4	1.2	3
27	1.9	1.2	3
27	1.6	0.6	3
27	1.7	1	3
28	19.1	1.3	3
28	15.8	1.3	3
28	12.5	1.7	3
28	13.9	1.9	3
28	13.5	2.4	3
28	9.4	2.1	3
28	13.2	1.6	3
28	13.3	2.2	3
28	21	1.8	3
28	24.6	1.5	3
28	22.2	1.7	3
29	7.9	1.1	3
29	13.3	1.9	3
29	17.3	1.4	3
29	14.3	1.8	3
29	13.2	1.3	3
29	20.4	2.1	3
29	21.7	2.4	3
29	27.8	2.5	3
29	16.9	1.5	3
29	19.7	1.6	3
29	17.2	1.3	3
29	16.7	1.2	3
29	17.4	1	3
29	18.1	1.9	3
30	40.6	3.7	1
30	10.3	0.7	3
30	14.7	0.5	3
30	12.7	0.5	3
30	18.3	0.6	3
30	22.9	1.1	3
30	19.2	0.8	3
30	13.2	0.7	3
30	8.9	0.5	3
30	13.1	0.5	3
30	36.1	2.1	3
30	16.5	0.6	3
30	10.3	0.7	3
30	11.2	0.5	3
30	38.6	1.1	3
30	48.8	1.4	3
30	43.4	1	3
31	48	1.1	3
31	24.5	2.5	1
31	12.3	3.1	3
31	15.1	1.8	3
31	19.2	2.3	3
31	21.2	4.4	3
31	14.7	2.1	3
31	10.7	1.3	3
31	12.6	1	3
31	9.5	1.2	3
31	6.8	1.1	3
31	16.8	1.9	3
31	17	2.1	3
31	10.1	0.8	3
32	5.1	1.2	3
32	5	0.7	3
32	5.9	1.5	3
32	6.2	0.9	3
32	7.6	1.1	3
32	7.1	1	3
32	4	0.8	3
32	6.1	1.6	3
32	4.4	1.2	3
32	8.4	1	3
32	10.1	1.4	3
33	6.1	2.1	3
33	8.3	2.3	3
33	4.2	1.5	3
33	3.2	1.9	3
33	10.9	1.6	3
33	2.2	1.1	3
33	1	1.2	3
33	0.9	1.3	3
33	2.6	1.3	3
33	2	1	3
33	2.6	0.9	3
33	3.3	1.5	3
33	4.8	1.7	3
33	5.2	1.6	3
33	4.9	1.1	3
33	5.4	1.4	3
33	4.9	1.1	3
33	5.3	0.7	3
33	5.4	0.9	3
34	7.2	1.7	1
34	6.4	0.8	3
34	6.8	1.2	3
34	1.1	0.6	3
34	9.4	0.8	3
34	9	2.4	3
34	10.1	2.7	3
34	6.8	1.1	3
34	7.3	1.3	3
34	7.8	1.4	3
34	7.5	1.4	3
34	10.3	1.2	3
34	7.8	1.3	3
34	6.6	0.9	3
34	6	0.8	3
34	7.5	2.2	3
34	7.6	2.7	3
35	6.5	9.1	1
35	1.7	0.6	3
35	2.6	0.5	3
35	1.4	0.5	3
35	4.5	0.8	3
35	1.1	0.5	3
35	1.7	1.4	3
35	2.2	1	3
35	2.6	0.9	3
35	2.3	1.2	3
35	2.8	1	3
35	2	0.5	3
35	4	1.1	3
35	3.2	0.7	3
35	1.8	1	3
35	4.4	1	3
35	4.1	0.9	3
35	3.9	0.6	3
35	4.1	0.4	3
35	3.4	0.5	3
35	2.9	0.6	3
35	3.5	0.8	3
35	3.7	0.6	3
36	2.2	1	3
36	2.5	0.7	3
36	2.3	0.9	3
36	1.9	1.1	3
36	1.8	1.7	3
36	1.8	1.1	3
36	2.5	1.9	3
36	1.7	1.3	3
36	2.3	1.4	3
36	2.5	1.1	3
36	1.7	1	3
36	1.6	1	3
36	2.2	1.3	3
36	2.6	1.1	3
36	2.6	1	3
36	3	1.2	3
36	1.3	0.6	3
36	2.6	1.6	3
36	3.5	3.5	3
36	3.1	2.3	3
36	4	3.3	3
36	3.8	4.1	3
36	4.1	1.8	3
36	3.2	2.3	3
36	6	2.6	3
36	4.9	1.7	3
36	4.8	4.5	3
36	4.1	1.5	3
36	4.4	2.3	3
37	3.7	6.5	1
37	2.2	1.1	3
37	1.8	1	3
37	2.3	1.3	3
37	3.6	1.7	3
37	3.3	1.4	3
37	2.4	1.6	3
37	3.5	1.4	3
37	3.2	1.5	3
37	3.2	1.4	3
37	3.7	1.8	3
37	5.9	2.9	3
37	3.1	1.4	3
37	2.4	1.1	3
37	3.1	1.2	3
37	3.5	1.1	3
37	2.4	1	3
37	5.7	0.9	3
37	1.9	0.7	3
37	4.1	1.1	3
38	2.1	3.6	1
38	3.1	1.7	3
38	3.5	1.3	3
38	3.3	2.1	3
38	3.1	1	3
38	0.9	3.2	3
38	0.8	2	3
38	0.8	3.7	3
38	0.9	4	3
38	0.8	1.2	3
38	0.8	1.7	3
38	0.7	0.9	3

## Sheet: Figure 5B
Low	Moderate	High
3.4	4.4	6.8
3.1	5.9	14.2
4.1	8.1	11
3.9	7.4	14.3
2.3	6	10.8
3.2	9.6	16.2
	5.9
	7.3
	6.2

## Sheet: Figure 5c
x	y
8.1	130
14.2	225
16.2	270
6.8	210
9.6	150
14.3	230
3.4	0
3.9	60
3.1	45
2.3	75
4.4	120
7.4	130
4.1	45
6.2	180
5.9	150
10.8	240
11	225
5.9	120
7.3	165
3.2	75
6	140

[truncated: 4 more sheets: Figure S2B, Figure. S3, Figure S4, Figure S5B]
